# Supplementary material for: Harvest‐induced evolution and effective population size
Source: Evol Appl. 2016 Apr 8;9(5):658–72. doi: 10.1111/eva.12373 (PMC4869408; doi:10.1111/eva.12373)
Supplement: Supplementary file 2 — Table S1. Age‐specific vital rates for simulated cod populations at representative time periods. Table S2. Age‐specific vital rates for cod life table #2 under different assumptions about adult survival. [file EVA-9-658-s002.xlsx]

## Sheet: Table S1
Harvest-induced evolution and effective population size
Anna Kuparinen, Jeffrey A. Hutchings, and Robin S. Waples
Table S1. Age-specific vital rates for simulated cod populations at representative time periods
		Evolution						No evolution
		Age	sx	bx	φx	fx		Age	sx	bx	φx	fx		All results are for selective harvest with F = 0.2
Euilibrium		1	1	0	1	0		1	1	0	1	0
Year 100		2	1	0	1	0		2	1	0	1	0			sx	survival
		3	0.886833	0.0007931	1.204	0.007		3	0.885729	0.0010888	1.204	0.007			bx	fecundity
		4	0.886902	0.0078471	1.277	0.042		4	0.885212	0.0085087	1.277	0.042			φx	Vk/kbar
		5	0.881908	0.0318355	1.323	0.13		5	0.885168	0.0328052	1.323	0.13			fx	fraction mature
		6	0.874966	0.0667205	1.402	0.26		6	0.87705	0.0681204	1.402	0.26
		7	0.86696	0.120689	1.533	0.407		7	0.865091	0.121286	1.533	0.407
		8	0.85514	0.174609	1.714	0.543		8	0.854541	0.175591	1.714	0.543
		9	0.84304	0.233168	1.966	0.657		9	0.844001	0.240121	1.966	0.657
		10	0.832643	0.284837	2.177	0.753		10	0.829385	0.286921	2.177	0.753
		11	0.822688	0.325743	2.435	0.82		11	0.827532	0.334226	2.435	0.82
		12	0.821413	0.380551	2.629	0.868		12	0.824301	0.376576	2.629	0.868
		13	0.812176	0.419594	2.812	0.908		13	0.810374	0.41809	2.812	0.908
		14	0.806313	0.459009	2.962	0.934		14	0.812106	0.455077	2.962	0.934
		15	0.811067	0.47545	3.114	0.954		15	0.81177	0.495443	3.114	0.954
		16	0.809555	0.538893	3.168	0.967		16	0.804096	0.529884	3.168	0.967
		17	0.802921	0.552293	3.383	0.977		17	0.803164	0.548333	3.383	0.977
		18	0.811465	0.561773	3.359	0.984		18	0.797444	0.587314	3.359	0.984
		19	0.803994	0.584001	3.518	0.987		19	0.80618	0.588643	3.518	0.987
		20	0.796775	0.621734	3.745	0.992		20	0.803344	0.61067	3.745	0.992
		21	0.817483	0.626303	3.773	0.995		21	0.809743	0.667972	3.773	0.995
		22	0.802426	0.643509	3.782	0.996		22	0.799516	0.634103	3.782	0.996
		23	0.786594	0.66196	3.812	0.997		23	0.81024	0.667701	3.812	0.997
		24	0.794185	0.672417	4.051	0.998		24	0.809142	0.713848	4.051	0.998
		25	0.813893	0.661309	4.131	0.998		25	0.78943	0.741083	4.131	0.998
End of fishing		1	1	0	1	0		1	1	0	1	0
Year 150		2	1	0	1	0		2	1	0	1	0
		3	0.875011	0.0358568	1.204	0.0677164		3	0.882151	0.0161619	1.204	0.0468729
		4	0.856056	0.1357	1.277	0.247106		4	0.853178	0.103452	1.277	0.179569
		5	0.790259	0.246812	1.323	0.425448		5	0.779465	0.236832	1.323	0.379386
		6	0.734277	0.39006	1.402	0.624151		6	0.730084	0.319518	1.402	0.492068
		7	0.658177	0.506326	1.533	0.732254		7	0.651923	0.468718	1.533	0.661879
		8	0.644382	0.6683	1.714	0.836959		8	0.679424	0.67388	1.714	0.775472
		9	0.621562	0.606471	1.966	0.858495		9	0.581455	0.699596	1.966	0.811563
		10	0.613951	0.830315	2.177	0.929642		10	0.577672	0.817258	2.177	0.838523
		11	0.506439	0.751786	2.435	0.921851		11	0.59563	0.925595	2.435	0.928711
		12	0.423002	0.524167	2.629	0.974603		12	0.611926	0.763333	2.629	0.941746
		13	0.634711	0.669167	2.812	0.966667		13	0.522835	1.23333	2.812	0.981481
		14	0.462738	1.26852	2.962	1
						1
Late recovery		1	1	0	1	0		1	1	0	1	0
Year 300		2	1	0	1	0		2	1	0	1	0
		3	0.886819	0.0027395	1.204	0.0171481		3	0.886635	0.00131899	1.204	0.00627061
		4	0.885779	0.018559	1.277	0.088378		4	0.883017	0.00964703	1.277	0.0431537
		5	0.880043	0.0537552	1.323	0.227291		5	0.884723	0.0326804	1.323	0.131638
		6	0.869	0.104451	1.402	0.396944		6	0.876176	0.0752605	1.402	0.26447
		7	0.853794	0.156757	1.533	0.554654		7	0.866025	0.12774	1.533	0.413399
		8	0.842257	0.212586	1.714	0.683098		8	0.850948	0.18545	1.714	0.552605
		9	0.830754	0.264261	1.966	0.783535		9	0.841215	0.237082	1.966	0.666353
		10	0.820377	0.31512	2.177	0.850362		10	0.832941	0.290102	2.177	0.749735
		11	0.814853	0.345367	2.435	0.898898		11	0.825388	0.333478	2.435	0.819233
		12	0.814758	0.386228	2.629	0.931458		12	0.82319	0.39045	2.629	0.871844
		13	0.805828	0.416051	2.812	0.956528		13	0.812047	0.43439	2.812	0.911107
		14	0.817108	0.443739	2.962	0.970954		14	0.812283	0.453019	2.962	0.937471
		15	0.802206	0.469848	3.114	0.980337		15	0.804217	0.501406	3.114	0.956752
		16	0.811666	0.485668	3.168	0.985712		16	0.807727	0.523413	3.168	0.971093
		17	0.803193	0.499198	3.383	0.990608		17	0.813521	0.554238	3.383	0.980044
		18	0.807618	0.515067	3.359	0.994324		18	0.808602	0.603978	3.359	0.986452
		19	0.800558	0.53512	3.518	0.996372		19	0.794127	0.583517	3.518	0.987939
		20	0.806029	0.561092	3.745	0.997895		20	0.808564	0.600784	3.745	0.993846
		21	0.812476	0.578417	3.773	0.998082		21	0.81834	0.622741	3.773	0.997049
		22	0.810511	0.541125	3.782	1		22	0.80232	0.639048	3.782	0.996451
		23	0.792581	0.605262	3.812	1		23	0.807437	0.630732	3.812	0.996667
		24	0.800511	0.609147	4.051	1		24	0.79998	0.641848	4.051	0.99663
		25	0.819539	0.580201	4.131	1		25	0.793848	0.70167	4.131	0.996992

## Sheet: Table S2
Table S2. Age-specific vital rates for cod life table #2 under different assumptions about adult survival
from Waples et al. 2013*					adult survival = 0.72					adult survival = 0.62					adult survival = 0.52
Age	sx	bx	φx		Age	sx	bx	φx		Age	sx	bx	φx		Age	sx	bx	φx
1	1	0	1		1	1	0	1		1	1	0	1		1	1	0	1
2	1	0	1		2	1	0	1		2	1	0	1		2	1	0	1
3	1	0	1		3	1	0	1		3	1	0	1		3	1	0	1
4	1	0	1		4	1	0	1		4	1	0	1		4	1	0	1
5	1	0	1		5	1	0	1		5	1	0	1		5	1	0	1
6	1	0	1		6	1	0	1		6	1	0	1		6	1	0	1
7	0.82	1.049	1.05		7	0.72	1.049	1.05		7	0.62	1.049	1.05		7	0.52	1.049	1.05
8	0.82	1.275	1.09		8	0.72	1.275	1.09		8	0.62	1.275	1.09		8	0.52	1.275	1.09
9	0.82	1.543	1.19		9	0.72	1.543	1.19		9	0.62	1.543	1.19		9	0.52	1.543	1.19
10	0.82	1.817	1.35		10	0.72	1.817	1.35		10	0.62	1.817	1.35		10	0.52	1.817	1.35
11	0.82	1.974	1.56		11	0.72	1.974	1.56		11	0.62	1.974	1.56		11	0.52	1.974	1.56
12	0.82	2.425	1.84		12	0.72	2.425	1.84		12	0.62	2.425	1.84		12	0.52	2.425	1.84
13	0.82	2.883	2.08		13	0.72	2.883	2.08		13	0.62	2.883	2.08
14	0.82	3.438	2.36		14	0.72	3.438	2.36		14	0.62	3.438	2.36
15	0.82	4.237	2.57		15	0.72	4.237	2.57
16	0.82	4.676	2.77		16	0.72	4.676	2.77
17	0.82	6.007	2.93
18	0.82	6.487	3.09
19	0.82	6.966	3.15
20	0.82	7.499	3.37			* The φx values are based on those used in the simulations (Table S1)
